# Supplementary material for: Examination of Candidate Exonic Variants for Association to Alzheimer Disease in the Amish
Source: PLoS One. 2015 Feb 10;10(2):e0118043. doi: 10.1371/journal.pone.0118043 (PMC4323242; doi:10.1371/journal.pone.0118043)
Supplement: S1 Table — (XLSX) [file pone.0118043.s001.xlsx]

## Sheet: Table S1
Table S1. Details of 25 top variants identified from 26 known AD genes for follow-up genotyping.
Marker	Chr	Pos	Case MAF	Cntrl MAF	MQLS_pval	Gene	Function	PolyPhen	GERP	phastCons	Grantham	VQSLOD	# db	MAF	Risk	Risk 2
1_227079478	1	227079478	0.008	0	0.046	PSEN2	synonymous	unknown	-8.95	0.319	NA	5.723	0	0.002	minor	variant
7_99998700	7	99998700	0.011	0	0.092	ZCWPW1	missense	unknown	-2.24	0	110	7.381	0	0.006	minor	variant
rs202188414	7	100001817	0	0.023	0.128	ZCWPW1	synonymous	unknown	-1.2	0	NA	8.516	1	0.017	major	referent
8_27297871	8	27297871	0.011	0.019	0.575	PTK2B	missense	unknown	5.63	0.962	98	7.93	0	0.017	major	referent
8_27300395	8	27300395	0.018	0.02	0.235	PTK2B	synonymous	unknown	3.14	1	NA	9.426	1	0.017	major	referent
11_47505996	11	47505996	0.009	0.005	0.324	CELF1	synonymous	unknown	0.92	1	NA	8.996	0	0.005	minor	variant
11_59834482	11	59834482	0.031	0.018	0.537	MS4A3	missense	unknown	-1.13	0.002	64	7.576	0	0.025	minor	variant
rs138180929	11	59861473	0.006	0.007	0.417	MS4A2	stop-gained	unknown	4.23	0.997	NA	9.295	2	0.006	major	referent
rs7929057	11	59980598	0.136	0.101	0.205	MS4A4E	utr-3	unknown	1.64	0.001	NA	7.477	2	0.105	minor	variant
rs147908272	11	60064732	0.012	0	0.332	MS4A4A	synonymous	unknown	-7.66	0	NA	8.286	2	0.007	minor	variant
11_60064763	11	60064763	0.003	0.005	0.393	MS4A4A	missense	benign	-0.63	0	21	8.636	1	0.002	major	referent
rs148346043	11	60152688	0.028	0.007	0.247	MS4A7	missense	probably	2.76	0.996	60	7.791	2	0.013	minor	variant
rs144076317	11	60165392	0.009	0.015	0.661	MS4A14	missense	benign	-7.17	0	109	9.928	2	0.01	major	referent
rs142892172	11	60183953	0.011	0	0.354	MS4A14	synonymous	unknown	-1.03	0	NA	8.89	2	0.002	minor	variant
11_60197218	11	60197218	0.038	0.016	0.039	MS4A5	missense	benign	0.97	0	98	8.348	1	0.022	minor	variant
rs200785869	11	60236016	0.017	0.025	0.958	MS4A1	utr-3	unknown	-1.57	0	NA	9.293	1	0.019	major	referent
11_121454230	11	121454230	0	0.007	0.376	SORL1	missense	unknown	5.91	1	43	8.744	0	0.005	major	referent
14_53348185	14	53348185	0.01	0.005	0.591	FERMT2	missense	unknown	5.92	1	56	8.488	0	0.007	minor	variant
17_7189779	17	7189779	0.008	0.004	0.686	SLC2A4	missense	unknown	5.11	1	64	6.657	0	0.004	minor	variant
rs62095193	18	29104689	0	0.005	0.834	DSG2	synonymous	unknown	-3.25	0.948	NA	8.247	2	0.002	major	referent
18_29125783	18	29125783	0.012	0	0.72	DSG2	missense	unknown	5.99	0.998	56	6.195	0	0.005	minor	variant
rs147783767	19	1045209	0	0.005	0.703	ABCA7	missense	benign	1.15	0.21	26	10.174	2	0.003	major	referent
19_1054789	19	1054789	0.025	0.012	0.01	ABCA7	missense	unknown	2.95	0.008	74	8.87	0	0.012	minor	variant
rs4811697	20	55033856	0.441	0.442	0.221	CASS4	utr-3	unknown	-6.28	0	NA	9.637	2	0.445	major	referent
rs201970902	21	27484335	0.033	0.021	0.641	APP	synonymous	unknown	3.79	1	NA	8.353	2	0.021	minor	variant
Chr = chromosome. Pos = position. MAF = minor allele frequency.
MQLS_pval = MQLS association test p value. Function, Gene, PolyPhen, GERP, phastCons, Grantham scores are all annotated from SeattleSeq134.
VQSLOD = log odds ratio that variant is true. #db = number of human variation catalogs the variant is present in (dbSNP 137, ESP 6500 release,
1000 Genomes April 2012 release).
