# Supplementary material for: Examination of Candidate Exonic Variants for Association to Alzheimer Disease in the Amish
Source: PLoS One. 2015 Feb 10;10(2):e0118043. doi: 10.1371/journal.pone.0118043 (PMC4323242; doi:10.1371/journal.pone.0118043)
Supplement: S2 Table — (XLSX) [file pone.0118043.s002.xlsx]

## Sheet: Table S2
Table S2. Details of 30 top variants identified from 4 implicated linkage regions for follow-up genotyping.
Marker	Chr	Pos	Case MAF	Cntrl MAF	MQLS_pval	Gene	Function	polyPhen	GERP	phastCons	Grantham	VQSLOD	# db	MAF	Risk	Risk 2
2_73519475	2	73519475	0.01	0.011	0.884	EGR4	missense	0.681	4.4	0.991	58	7.313	0	0.011	major	referent
rs7598901	2	73675844	0.326	0.288	0.175	ALMS1	synonymous	unknown	-6.6	0	NA	7.575	3	0.308	minor	referent
rs1052161	2	73828538	0.373	0.34	0.216	ALMS1	missense	benign	-6.29	0.001	26	9.088	3	0.359	minor	referent
rs13538	2	73868328	0.206	0.222	0.643	NAT8	missense	benign	-7.73	0	155	7.721	3	0.22	major	referent
rs2001490	2	73928098	0.352	0.338	0.417	NAT8B	missense	unknown	2.4	0.434	60	6.844	3	0.351	minor	referent
2_74709426	2	74709426	0.021	0.019	0.66	CCDC142	missense	0.99	2.77	0.029	60	8.242	0	0.023	minor	variant
rs2592551	2	85780131	0.384	0.421	0.924	GGCX	synonymous	unknown	4.65	1	NA	7.633	3	0.422	major	referent
rs3731828	2	85806266	0.384	0.401	0.963	VAMP8	synonymous	unknown	2.93	1	NA	10.619	3	0.411	major	referent
rs2276626	2	86259443	0.252	0.296	0.41	POLR1A	synonymous	unknown	-0.61	0.926	NA	5.662	3	0.274	major	variant
rs8244	2	86371883	0.38	0.427	0.242	IMMT	synonymous	unknown	-10.5	0.002	NA	6.941	3	0.409	major	variant
rs1050301	2	86400824	0.252	0.303	0.356	IMMT	missense	possibly	3.43	1	74	8.123	3	0.279	major	referent
rs61748137	2	88383970	0.095	0.117	0.549	SMYD1	synonymous	unknown	-7.98	0.597	NA	7.815	3	0.112	major	referent
rs11889464	2	95537501	0.08	0.055	0.992	TEKT4	synonymous	unknown	1.03	0.959	NA	8.849	3	0.078	minor	variant
2_95537526	2	95537526	0	0.007	0.666	TEKT4	missense	1	1.97	0.89	56	8.5	0	0.004	major	referent
2_96781817	2	96781817	0.06	0.049	0.824	ADRA2B	synonymous	unknown	1.13	1	NA	8.81	0	0.057	minor	variant
rs1624844	2	97613616	0.338	0.266	0.019	FAM178B	synonymous	unknown	-4.79	0.849	NA	10.293	2	0.271	minor	referent
rs41280595	2	101580575	0.146	0.171	0.631	NPAS2	synonymous	unknown	0.91	0.649	NA	7.571	3	0.16	major	referent
rs3772173	3	170078232	0.137	0.074	0.752	SKIL	missense	benign	4.42	1	64	7.024	3	0.113	minor	referent
rs5400	3	170732300	0.285	0.154	0.000173382	SLC2A2	missense	benign	6.08	0.981	89	9.413	3	0.199	minor	variant
rs2787374	9	103054951	0.358	0.37	0.541	INVS	synonymous	unknown	4.57	0.998	NA	8.977	3	0.384	major	variant
rs10761054	9	107379895	0.334	0.328	0.297	OR13C9	missense	possibly	-1.27	0.988	22	8.397	3	0.349	minor	variant
9_113018783	9	113018783	0	0.005	0.622	TXN	utr-5	unknown	1.37	0.005	NA	7.923	0	0.004	major	referent
rs2281937	9	113169126	0.37	0.384	0.936	SVEP1	synonymous	unknown	-7.04	0.798	NA	6.783	3	0.371	major	referent
rs35142681	9	113449489	0.08	0.032	0.009	MUSK	missense	benign	-7.08	0.006	81	8.854	3	0.043	minor	variant
rs73938538	18	7008583	0.126	0.09	0.006	LAMA1	synonymous	unknown	-7.48	0.664	NA	5.296	3	0.087	minor	variant
rs906807	18	9117867	0.198	0.243	0.903	NDUFV2	missense	benign	4.67	0.974	64	8.532	3	0.238	major	variant
rs6505776	18	12984144	0.247	0.386	0.007	SEH1L	missense	benign	1	0.929	65	9.305	3	0.344	major	variant
rs474337	18	13095609	0.247	0.377	0.009	CEP192	missense	benign	3.43	0.039	98	2.338	3	0.338	major	variant
rs1786263	18	13116432	0.247	0.377	0.009	CEP192	missense	benign	4.76	1	102	9.212	3	0.338	major	variant
rs12457503	18	14752957	0.35	0.47	0.004	ANKRD30B	synonymous	unknown	-3.21	0	NA	7.11	3	0.441	major	variant
Chr = chromosome. Pos = position. MAF = minor allele
frequency. MQLS_pval = MQLS association test p value. Function, Gene, PolyPhen, GERP, phastCons, Grantham scores are all annotated from SeattleSeq134.
VQSLOD = log odds ratio that variant is true. #db = number of human variation catalogs the variant is present in (dbSNP 137, ESP 6500 release,
1000 Genomes April 2012 release).
