# Supplementary material for: Examination of Candidate Exonic Variants for Association to Alzheimer Disease in the Amish
Source: PLoS One. 2015 Feb 10;10(2):e0118043. doi: 10.1371/journal.pone.0118043 (PMC4323242; doi:10.1371/journal.pone.0118043)
Supplement: S3 Table — (XLSX) [file pone.0118043.s003.xlsx]

## Sheet: Table S3
Table S3. Full Association Results for Follow-up Genotyping
Marker	Chr	Pos	Case MAF	Control MAF	Overall MAF	MQLS_pval	WES MQLS_pval	Prioritization
1_227079478	1	227079478	0.0019	0.0071	0.0064	0.761882	0.0455281	AD gene
2_73519475	2	73519475	0	0.0117	0.0099	0.124253	0.884155	linkage region
rs7598901	2	73675844	0.3029	0.3525	0.338	0.959952	0.175268	linkage region
rs1052161	2	73828538	0.3234	0.3723	0.358	0.965687	0.216221	linkage region
rs13538	2	73868328	0.1806	0.2483	0.2373	0.477647	0.643215	linkage region
rs2001490	2	73928098	0.2808	0.3044	0.2939	0.7121	0.417175	linkage region
2_74709426	2	74709426	0.0169	0.0005	0.0017	0.11665	0.660092	linkage region
rs2592551	2	85780131	0.3161	0.3549	0.3387	0.672841	0.924328	linkage region
rs3731828	2	85806266	0.3303	0.3579	0.3439	0.671063	0.963498	linkage region
rs2276626	2	86259443	0.2768	0.3375	0.333	0.201523	0.409602	linkage region
rs8244	2	86371883	0.4026	0.4523	0.4529	0.0775008	0.241776	linkage region
rs61748137	2	88383970	0.1409	0.1319	0.1339	0.519021	0.548514	linkage region
rs11889464	2	95537501	0.0785	0.0528	0.056	0.692023	0.992004	linkage region
2_96781817	2	96781817	0.0533	0.0236	0.0253	0.127209	0.823604	linkage region
rs1624844	2	97613616	0.2656	0.2391	0.2349	0.122314	0.0191615	linkage region
rs41280595	2	101580575	0.0924	0.1094	0.1024	0.539567	0.631283	linkage region
rs3772173	3	170078232	0.1287	0.1635	0.1669	0.0788139	0.752463	linkage region
7_99998700	7	99998700	0.0131	0.0069	0.0081	0.181111	0.092265	AD gene
rs202188414	7	100001817	0.0183	0.0124	0.0121	0.69768	0.127528	AD gene
8_27297871	8	27297871	0.0174	0.0126	0.0153	0.921006	0.575373	AD gene
8_27300395	8	27300395	0	0.0009	0.0008	0.648289	0.234891	AD gene
rs2787374	9	103054951	0.3913	0.3852	0.3894	0.800024	0.541362	linkage region
rs10761054	9	107379895	0.3296	0.2884	0.2941	0.648047	0.297354	linkage region
9_113018783	9	113018783	0.0082	0.0024	0.0028	0.763737	0.621572	linkage region
rs2281937	9	113169126	0.3966	0.3849	0.3937	0.732148	0.936088	linkage region
11_47505996	11	47505996	0.0069	0.0001	0.0007	0.0542767	0.323527	AD gene
11_59834482	11	59834482	0.0308	0.0199	0.0221	0.412528	0.536894	AD gene
rs138180929	11	59861473	0.0073	0.0201	0.0183	0.363127	0.416587	AD gene
rs7929057	11	59980598	0.1332	0.0738	0.0832	0.368142	0.205066	AD gene
rs147908272	11	60064732	0.0066	0.0097	0.009	0.926499	0.332393	AD gene
11_60064763	11	60064763	0.0053	-0.0005	0.0012	0.213108	0.393336	AD gene
rs148346043	11	60152688	0.0092	0.0178	0.0151	0.742439	0.24736	AD gene
rs144076317	11	60165392	0.0038	0.0019	0.0017	0.736459	0.660838	AD gene
rs142892172	11	60183953	0.0107	0.0048	0.0049	0.210402	0.353715	AD gene
11_60197218	11	60197218	0.0171	0.0103	0.0108	0.289035	0.0394965	AD gene
rs200785869	11	60236016	0.0222	0.0124	0.0119	0.708623	0.957951	AD gene
11_121454230	11	121454230	0	0.0012	0.0013	0.552565	0.376199	AD gene
14_53348185	14	53348185	0	0	0.0001	0.820513	0.590737	AD gene
17_7189779	17	7189779	0.0081	0.0045	0.0043	0.720994	0.68561	AD gene
rs73938538	18	7008583	0.1513	0.0766	0.0871	0.00119679	0.0059346	linkage region
rs6505776	18	12984144	0.3162	0.3423	0.3476	0.0757972	0.00738661	linkage region
rs1786263	18	13116432	0.3063	0.3384	0.3448	0.05495	0.00856193	linkage region
18_29125783	18	29125783	0.0042	0.0002	0.0002	0.191226	0.720273	AD gene
rs147783767	19	1045209	0	0.002	0.0019	0.634574	0.702992	AD gene
19_1054789	19	1054789	0.0034	0.0111	0.0093	0.722976	0.00980866	AD gene
rs16960199	19	54976265	0.037	0.0583	0.0585	0.361324	0.0452117	unique to controls
rs4811697	20	55033856	0.3946	0.37	0.3632	0.0919637	0.221042	AD gene
rs201970902	21	27484335	0.0287	0.0146	0.0133	0.325271	0.64116	AD gene
Case-control association testing was performed using MQLS for the 48 variants
that passed QC in the follow-up genotyping phase. Chr = chromosome. Pos = position. MAF = minor allele frequency. MQLS_pval =
MQLS p value of assocation. WES MQLS_pval = MQLS p value of association from whole-exome sequencing phase. AD gene = variant
identified in one of 26 known AD genes. Linkage region = variant ideantied in one of four implicated linkage regions.
